# Supplementary material for: MeSH ORA framework: R/Bioconductor packages to support MeSH over-representation analysis
Source: BMC Bioinformatics. 2015 Feb 15;16:45. doi: 10.1186/s12859-015-0453-z (PMC4343279; doi:10.1186/s12859-015-0453-z)
Supplement: Additional file 3 — Complete data for Tables 2 , 3 and 4 . [file 12859_2015_453_MOESM3_ESM.xlsx]

## Sheet: Table
GeneID	LocusTag	gene description	BP	MF	CC	A	B	C	D	E	G	H	J	L	M	N
882468	PA3303	control				-	-	-	-	-	-	-	-	-	-	-
878514	PA0392	Conserved hypothetical				-	-	-	-	-	-	-	-	-	-	-
878707	PA4077	Transcriptional regulator				-	-	-	-	-	-	-	-	-	-	-
880300	PA5199	Two-component sensor	phosphorelay signal transduction system	phosphorelay sensor kinase activity		Cell Membrane / Chemoreceptor Cells / Chromosomes, Bacterial / Cytoplasm / Fimbriae, Bacterial / Gastrointestinal Tract / Intestines / Periplasm	Animals / Bacillus subtilis / Bacteriophage lambda / Coliphages / Escherichia coli / Escherichia coli K12 / Humans / Mice / Mice, Inbred C3H / Salmonella typhimurium	Chromosome Deletion	Adaptor Proteins, Signal Transducing / Adenosine Triphosphate / Alanine / Alkaline Phosphatase / Amino Acids / Ampicillin / Anti-Bacterial Agents / Aspartic Acid / Bacterial Outer Membrane Proteins / Bacterial Proteins / beta-Galactosidase / Biological Markers / Cations, Divalent / Chemotactic Factors / Codon / Colicins / Cross-Linking Reagents / Culture Media / Cysteine / Deoxyribonuclease I / D…	Amino Acid Substitution / Binding, Competitive / Blotting, Southern / Blotting, Western / Chromatography, Affinity / Chromosome Mapping / Circular Dichroism / Cloning, Molecular / Crosses, Genetic / Crystallography, X-Ray / Culture Media / DNA Footprinting / DNA Mutational Analysis / Electrophoresis, Gel, Two-Dimensional / Electrophoresis, Polyacrylamide Gel / Enzyme Stability / Gene Expression P…	Adaptation, Physiological / Alleles / Amino Acid Motifs / Amino Acid Sequence / Amino Acid Substitution / Anaerobiosis / Bacterial Adhesion / Bacterial Physiological Phenomena / Base Sequence / Binding Sites / Binding, Competitive / Biofilms / Catalytic Domain / Cell Membrane Permeability / Cell Polarity / Chemotaxis / Chromosome Deletion / Chromosomes, Bacterial / Codon / Conserved Sequence / Di…	Proteomics / Systems Biology	-	Amino Acid Sequence / Base Sequence / Computer Simulation / Molecular Sequence Data	-	Hot Temperature / Microclimate / Temperature
881628	PA5366	Phosphate transport	transport		membrane / ATP-binding cassette (ABC) transporter complex, substrate-binding subunit-containing	Cell Membrane / Chromosomes, Bacterial	Animals / Bacteriophage lambda / Bacteriophage M13 / Cricetinae / Escherichia coli / Rabbits	Chromosome Deletion	Adenosine Triphosphatases / Adenosine Triphosphate / Affinity Labels / Alkaline Phosphatase / ATP-Binding Cassette Transporters / Bacterial Outer Membrane Proteins / Bacterial Proteins / Carbamoyl-Phosphate Synthase (Ammonia) / Carrier Proteins / Cyanogen Bromide / Deoxyribonucleases / DNA Primers / DNA Restriction Enzymes / DNA Transposable Elements / DNA, Bacterial / Endopeptidases / Escherichi…	Blotting, Northern / Chromosome Mapping / Cloning, Molecular / Crosses, Genetic / Electrophoresis, Polyacrylamide Gel / Genetic Complementation Test / Magnetic Resonance Spectroscopy / Models, Biological / Models, Genetic / Mutagenesis, Site-Directed / Peptide Mapping / Restriction Mapping / Reverse Transcriptase Polymerase Chain Reaction / Sequence Alignment / Transduction, Genetic	Alleles / Amino Acid Sequence / Base Sequence / Binding Sites / Biological Transport / Biological Transport, Active / Chromosome Deletion / Chromosomes, Bacterial / DNA Transposable Elements / Evolution, Molecular / Gene Deletion / Gene Expression Regulation, Bacterial / Genes / Genes, Bacterial / Genes, Regulator / Genotype / Kinetics / Multigene Family / Mutagenesis / Mutation / Operon / Phylog…	Photochemistry	-	Amino Acid Sequence / Base Sequence / Molecular Sequence Data / Phylogeny	-	-
880301	PA5200	Two-component response regulator	phosphate-containing compound metabolic process / positive regulation of proteolysis / positive regulation of transport	phosphorelay response regulator activity		Cell Membrane / Cell Wall / Chromosomes, Bacterial / Cytosol / Fimbriae, Bacterial / Flagella / Gastrointestinal Tract / Neutrophils / Periplasm / Transport Vesicles / Urinary Tract	Animals / Bacillus subtilis / Bacteriophage lambda / Coliphages / Escherichia coli / Escherichia coli K12 / Humans / Mice / Mice, Inbred C3H / Plankton / Prophages / Salmonella typhimurium	Bacteremia / Chromosome Deletion / Urinary Tract Infections	5' Untranslated Regions / Acetates / Acetylesterase / Adaptor Proteins, Signal Transducing / Adenosine Triphosphatases / Adenosine Triphosphate / Adhesins, Bacterial / Amides / Amino Acids / Anti-Bacterial Agents / Antimicrobial Cationic Peptides / Aspartic Acid / ATP-Binding Cassette Transporters / Bacterial Outer Membrane Proteins / Bacterial Proteins / beta-Galactosidase / beta-Lactamases / Bi…	Amino Acid Substitution / Artificial Gene Fusion / Bacteriological Techniques / Binding, Competitive / Blotting, Northern / Blotting, Southern / Blotting, Western / Catheters, Indwelling / Chromosome Mapping / Cloning, Molecular / Colony Count, Microbial / Crosses, Genetic / Crystallography, X-Ray / Directed Molecular Evolution / DNA Footprinting / DNA Mutational Analysis / Electrophoresis, Gel, …	5' Untranslated Regions / Adaptation, Physiological / Alleles / Amino Acid Sequence / Amino Acid Substitution / Anaerobiosis / Bacterial Adhesion / Bacterial Physiological Phenomena / Base Pairing / Base Sequence / beta-Lactam Resistance / Binding Sites / Binding, Competitive / Biofilms / Biological Evolution / Biomass / Catalytic Domain / Cell Membrane Permeability / Chemotaxis / Chromosome Dele…	Computational Biology / Ecology / Proteomics / Systems Biology	Biocompatible Materials / Polystyrenes	Amino Acid Sequence / Base Sequence / Computer Simulation / Databases, Protein / Molecular Sequence Data / Phylogeny	-	Biomass / Hot Temperature / Models, Statistical / Temperature
879255	PA0016	Potassium uptake	transport / potassium ion transport	glutamyl-tRNA reductase activity / potassium ion transmembrane transporter activity		Cell Membrane / Chromosomes, Bacterial / Cytoplasm / Cytoplasmic Granules / Granulocytes / Intracellular Fluid / Protoplasts / Spheroplasts / Stem Cells	Animals / Enterobacteriaceae / Escherichia coli / Gammaproteobacteria / Gram-Negative Bacteria / Gram-Positive Bacteria / Humans / Mice / Salmonella typhimurium / Spheroplasts / Thermus thermophilus / Vibrio	Salmonella Infections	Acetates / Acyltransferases / Adenine / Adenosine Triphosphatases / Adenosine Triphosphate / Aldehyde Oxidoreductases / Alkalies / Amidohydrolases / Amino Acids / Aminopeptidases / Anti-Bacterial Agents / Antibodies / Antimicrobial Cationic Peptides / Antiporters / Arsenates / Aspartic Acid / ATP-Binding Cassette Transporters / Bacterial Proteins / Benzoates / Benzoic Acid / Blood Proteins / Carb…	Cell Fractionation / Chromosome Mapping / Cloning, Molecular / Crosses, Genetic / Culture Media / Electrophoresis, Polyacrylamide Gel / Genetic Complementation Test / Models, Biological / Models, Molecular / Mutagenesis, Insertional / Protein Denaturation / Restriction Mapping / Sensitivity and Specificity / Sequence Alignment / Sequence Analysis / Sequence Analysis, DNA / Surface Plasmon Resonan…	Adaptation, Physiological / Amino Acid Sequence / Anaerobiosis / Base Sequence / Binding Sites / Biological Evolution / Biological Transport / Biological Transport, Active / Cell Membrane Permeability / Cell Proliferation / Chromosomes, Bacterial / Diploidy / Dose-Response Relationship, Drug / Drug Resistance, Microbial / Energy Metabolism / Enzyme Activation / Enzyme Induction / Evolution, Molec…	Electrochemistry / Genetics, Microbial	Membranes, Artificial	Amino Acid Sequence / Base Sequence / Molecular Sequence Data / Phylogeny	-	Sensitivity and Specificity / Ultraviolet Rays
877755	PA4942	Protease subunit	cytokinesis by binary fission / cellular protein metabolic process / negative regulation of proteolysis			Cell Membrane / Cell-Free System / Chromosomes, Bacterial / Cytoplasm / Cytosol / Erythrocytes / Eukaryotic Cells / Membrane Microdomains / Periplasm / Prokaryotic Cells / Spheroplasts	Animals / Bacillus subtilis / Bacteriophage lambda / Coliphages / DNA Viruses / Escherichia coli / Humans / Mice / Mice, Inbred C57BL / Rabbits / Spheroplasts	-	Adenosine Triphosphatases / Adenosine Triphosphate / Alanine / Alkyl and Aryl Transferases / Aminoglycosides / Anesthetics / Anti-Bacterial Agents / Antibodies / ATP-Dependent Proteases / Bacterial Proteins / Blood Proteins / Carrier Proteins / Chaperonins / Codon / Colicins / Culture Media / Cyclic AMP / DNA Primers / DNA Restriction Enzymes / DNA Transposable Elements / DNA-Binding Proteins / D…	Amino Acid Substitution / Autoradiography / Cell Fractionation / Chromatography, Affinity / Chromosome Mapping / Cloning, Molecular / Crosses, Genetic / Culture Media / Drug Stability / Electrophoresis, Polyacrylamide Gel / Gene Expression Profiling / Genetic Complementation Test / Microscopy, Immunoelectron / Models, Biological / Models, Genetic / Models, Molecular / Mutagenesis, Insertional / M…	Adaptation, Physiological / Amino Acid Motifs / Amino Acid Sequence / Amino Acid Substitution / Bacteriolysis / Base Sequence / Binding Sites / Biological Transport / Cell Division / Chromosomes, Bacterial / Codon / Conjugation, Genetic / Consensus Sequence / Conserved Sequence / Dimerization / DNA Repair / DNA Transposable Elements / Drug Resistance, Microbial / Enzyme Induction / Evolution, Mol…	-	-	Amino Acid Sequence / Base Sequence / Databases, Protein / Molecular Sequence Data / Phylogeny	-	Hot Temperature / Temperature / Ultraviolet Rays
878680	PA3014	Fatty acid oxidation	cellular amino acid metabolic process / isoleucine catabolic process / leucine catabolic process / lysine catabolic process / tryptophan metabolic process / valine catabolic process / fatty acid metabolic process / fatty acid biosynthetic process / fatty acid catabolic process / beta-alanine metabolic process / propionate metabolic process / cellular lipid metabolic process	benzoylformate decarboxylase activity		Chromosomes, Bacterial / Eukaryotic Cells / Liver	Animals / Cattle / Escherichia coli / Escherichia coli K12 / Pseudomonas aeruginosa / Rats / Salmonella typhimurium / Swine	-	3-Hydroxyacyl CoA Dehydrogenases / Acetyl Coenzyme A / Acetyl-CoA C-Acetyltransferase / Acetyl-CoA C-Acyltransferase / Acyl Coenzyme A / Acyltransferases / Adenosine Diphosphate / Bacterial Outer Membrane Proteins / Bacterial Proteins / Caprylates / Carbon-Carbon Double Bond Isomerases / Carboxy-Lyases / Cobamides / Codon / Coenzyme A / Coenzyme A-Transferases / Cystine / Decanoates / DNA Primers…	Chromosome Mapping / Cloning, Molecular / Electrophoresis, Polyacrylamide Gel / Enzyme Stability / Genetic Complementation Test / Genetic Engineering / Magnetic Resonance Spectroscopy / Methods / Models, Molecular / Mutagenesis, Insertional / Mutagenesis, Site-Directed / Nucleic Acid Hybridization / Protein Denaturation / Restriction Mapping / Sequence Alignment / Sequence Analysis	Amino Acid Sequence / Base Sequence / Binding Sites / Catalysis / Chromosomes, Bacterial / Codon / DNA Transposable Elements / Enzyme Stability / Gene Expression / Gene Expression Regulation / Gene Expression Regulation, Bacterial / Gene Silencing / Genes, Bacterial / Genes, Suppressor / Genome, Bacterial / Hydrogen-Ion Concentration / Kinetics / Multigene Family / Mutagenesis, Insertional / Muta…	-	Polyesters	Amino Acid Sequence / Base Sequence / Molecular Sequence Data / Phylogeny / Software	-	Temperature
881355	PA4398	Two-component sensor	phosphate ion transport			-	-	-	-	-	-	-	-	-	-	-
877964	PA5528	Hypothetical				-	-	-	-	-	-	-	-	-	-	-
878369	PA1805	Peptidyl-prolyl isomerase	protein folding / cellular protein metabolic process	chorismate synthase activity		Capsid / Cell Membrane / Fimbriae, Bacterial / Periplasm / Ribosomes	Capsid / Escherichia coli	-	Adenosine Triphosphatases / Anti-Bacterial Agents / Arabinose / Bacterial Outer Membrane Proteins / Bacterial Proteins / Capsid Proteins / Carbohydrate Epimerases / Carrier Proteins / Cell Cycle Proteins / Cross-Linking Reagents / Cytochromes / DNA Transposable Elements / Electron Transport Chain Complex Proteins / Escherichia coli Proteins / Heat-Shock Proteins / Immunophilins / Ions / Membrane …	Blotting, Western / Cloning, Molecular / Electrophoresis, Gel, Two-Dimensional / Electrophoresis, Polyacrylamide Gel / Gene Expression Profiling / Mass Spectrometry / Microbial Sensitivity Tests / Models, Biological / Models, Molecular / Mutagenesis, Insertional / Nuclear Magnetic Resonance, Biomolecular / Oligonucleotide Array Sequence Analysis / Restriction Mapping / Spectrometry, Mass, Matrix-…	Adaptation, Physiological / Amino Acid Motifs / Base Sequence / Binding Sites / Biological Transport / Cell Division / Dimerization / DNA Transposable Elements / Evolution, Molecular / Gene Expression Regulation, Bacterial / Genes, Bacterial / Genes, Essential / Genes, Lethal / Genes, Reporter / Genome, Bacterial / Heat-Shock Response / Hot Temperature / Mutagenesis, Insertional / Mutation / Phen…	Genomics	-	Base Sequence / Molecular Sequence Data	-	Hot Temperature
879098	PA3016	Hypothetical				-	-	-	-	-	-	-	-	-	-	-
880074	PA4223	Transport	lipid transport			-	Pseudomonas aeruginosa	-	ATP-Binding Cassette Transporters / Bacterial Proteins / DNA Transposable Elements / DNA, Bacterial / Trans-Activators	Gene Expression Profiling / Mutagenesis, Insertional / Oligonucleotide Array Sequence Analysis	DNA Transposable Elements / Gene Expression Regulation, Bacterial / Mutagenesis, Insertional / Mutation / Signal Transduction	-	-	-	-	-
878558	PA4960	Amino acid metabolism	L-serine biosynthetic process			-	Bacteriophage lambda / Escherichia coli / Escherichia coli K12 / Salmonella typhimurium	-	Alanine / Alcohol Oxidoreductases / Amino Acids / ATP-Dependent Proteases / Bacterial Outer Membrane Proteins / Carbon Isotopes / Carboxylic Acids / Culture Media / DNA Transposable Elements / DNA, Bacterial / Endonucleases / Epoxide Hydrolases / Escherichia coli Proteins / Glucose / Glycerophosphates / Glycine / Glycogen / Heat-Shock Proteins / Hydrocarbons, Halogenated / Hydrolases / Ketoglutar…	Autoradiography / Chromatography / Chromosome Mapping / Cloning, Molecular / Cluster Analysis / Culture Media / DNA Mutational Analysis / Electrophoresis, Polyacrylamide Gel / Models, Biological / Models, Chemical / Mutagenesis, Insertional / Oligonucleotide Array Sequence Analysis / Sequence Alignment / Statistics as Topic / Transduction, Genetic	Amino Acid Sequence / Base Composition / Base Sequence / Binding Sites / Biological Evolution / Carbohydrate Metabolism / Catalysis / Conserved Sequence / DNA Transposable Elements / Drug Resistance, Microbial / Energy Metabolism / Evolution, Molecular / Gene Deletion / Gene Expression Regulation / Gene Library / Genes / Genes, Bacterial / Genetic Linkage / Genome, Bacterial / Hydrolysis / Kineti…	Computational Biology / Genomics / Research / Statistics as Topic	-	Amino Acid Sequence / Base Sequence / Computers / Databases, Factual / Molecular Sequence Data	-	Biodegradation, Environmental / Cluster Analysis / Statistics as Topic
883078	PA0374	Cell division	cytokinesis / transport / transport / cytokinesis by binary fission			Cell Membrane / Cell Wall / Chromosomes / Chromosomes, Bacterial / Subcellular Fractions	Animals / Escherichia coli / Mammals	Chromosome Deletion	Adenosine Triphosphate / ATP-Binding Cassette Transporters / Bacterial Proteins / Carbon Radioisotopes / Carrier Proteins / Cell Cycle Proteins / Chaperonins / Culture Media / Cystic Fibrosis Transmembrane Conductance Regulator / Deoxyribodipyrimidine Photo-Lyase / DNA Transposable Elements / DNA, Bacterial / Escherichia coli Proteins / Glucose / Glutathione Transferase / Green Fluorescent Protei…	Cell Fractionation / Chromosome Mapping / Culture Media / Fluorescent Antibody Technique / Genetic Complementation Test / Immunoblotting / Immunoprecipitation / Microscopy, Electron / Microscopy, Fluorescence / Models, Biological / Precipitin Tests / Transduction, Genetic	Alleles / Amino Acid Motifs / Amino Acid Sequence / Base Sequence / Binding Sites / Biological Transport / Cell Compartmentation / Cell Division / Cell Survival / Chromosome Deletion / Chromosomes / Chromosomes, Bacterial / Conserved Sequence / DNA Transposable Elements / Dose-Response Relationship, Drug / Evolution, Molecular / Fluorescence / Gene Expression Regulation, Bacterial / Genes / Genes…	Computational Biology	-	Amino Acid Sequence / Base Sequence / Databases, Factual / Molecular Sequence Data / Phylogeny	-	Hot Temperature / Temperature
880523	PA3013	Fatty acide oxidation	cellular amino acid metabolic process / isoleucine catabolic process / leucine catabolic process / L-phenylalanine metabolic process / valine catabolic process / fatty acid biosynthetic process / fatty acid catabolic process / cellular lipid metabolic process	thioredoxin-disulfide reductase activity		Chromosomes, Bacterial / Eukaryotic Cells / Liver	Animals / Escherichia coli / Escherichia coli K12 / Rats / Salmonella typhimurium / Swine	-	3-Hydroxyacyl CoA Dehydrogenases / Acetyl Coenzyme A / Acetyl-CoA C-Acetyltransferase / Acetyl-CoA C-Acyltransferase / Acyl Coenzyme A / Acyl-CoA Dehydrogenase / Acyltransferases / Bacterial Proteins / Caprylates / Carbon-Carbon Double Bond Isomerases / Codon / Cyclic AMP / Cystine / Decanoates / DNA Restriction Enzymes / DNA Transposable Elements / DNA, Bacterial / Enoyl-CoA Hydratase / Escheric…	Chromosome Mapping / Cloning, Molecular / Electrophoresis, Polyacrylamide Gel / Genetic Complementation Test / Methods / Models, Molecular / Mutagenesis, Insertional / Nucleic Acid Hybridization / Restriction Mapping	Amino Acid Sequence / Base Sequence / Binding Sites / Chromosomes, Bacterial / Codon / DNA Transposable Elements / Enzyme Induction / Enzyme Repression / Gene Expression Regulation / Gene Expression Regulation, Bacterial / Genes, Bacterial / Genes, Regulator / Genome, Bacterial / Kinetics / Mutagenesis, Insertional / Nucleic Acid Conformation / Nucleic Acid Hybridization / Operon / Oxidation-Redu…	-	-	Amino Acid Sequence / Base Sequence / Molecular Sequence Data / Phylogeny / Software	-	-
877632	PA5471	Hypothetical	translational termination			Ribosomes	Pseudomonas aeruginosa	-	Anti-Bacterial Agents / Bacterial Outer Membrane Proteins / Bacterial Proteins / DNA, Bacterial / Membrane Transport Proteins / Peptides / Repressor Proteins / Tetracycline / Trimethoprim	Electrophoretic Mobility Shift Assay / Genetic Complementation Test / Microbial Sensitivity Tests / Mutagenesis, Site-Directed / Reverse Transcriptase Polymerase Chain Reaction	Binding Sites / Drug Resistance / Drug Resistance, Bacterial / Drug Resistance, Multiple / Drug Resistance, Multiple, Bacterial / Gene Expression Regulation, Bacterial / Mutagenesis / Promoter Regions, Genetic / Protein Binding / Transcription Initiation Site / Transcriptional Activation	-	-	-	-	-
878654	PA0502	Biotin biosynthesis	biotin biosynthetic process			-	-	-	-	-	-	-	-	-	-	-
882909	PA3194	Carbohydrate metabolism	generation of precursor metabolites and energy / pentose-phosphate shunt / Entner-Doudoroff pathway / cellular catabolic process	phosphoenolpyruvate carboxylase activity		Cell-Free System / Chromosomes, Bacterial / Intestines	Animals / Escherichia coli / Mice / Salmonella typhimurium	Chromosome Aberrations	Acetic Acid / Adenine / Alcohol Oxidoreductases / Aldehyde-Lyases / Aminohydrolases / Arabinose / Arginine / Bacterial Proteins / Carbon / Carbon Isotopes / Carboxypeptidases / Carboxypeptidases A / Culture Media / Cyanogen Bromide / Dithiothreitol / DNA, Bacterial / Endopeptidases / Escherichia coli Proteins / Gluconates / Glucose / Glucose-6-Phosphate Isomerase / Glucosephosphate Dehydrogenase …	Chromatography, High Pressure Liquid / Chromosome Mapping / Crosses, Genetic / Culture Media / Gene Expression Profiling / Oligonucleotide Array Sequence Analysis / Restriction Mapping / Spectrophotometry / Transduction, Genetic	Alleles / Amino Acid Sequence / Base Sequence / Binding Sites / Biological Transport / Biomass / Cell Division / Chromosome Aberrations / Chromosomes, Bacterial / Citric Acid Cycle / Conjugation, Genetic / Enzyme Induction / Gene Deletion / Gene Expression Regulation, Bacterial / Genes / Genes, Bacterial / Genetic Linkage / Genetic Variation / Mutation / Operon / Pentose Phosphate Pathway / Promo…	Genetics, Microbial / Molecular Biology	-	Amino Acid Sequence / Base Sequence / Molecular Sequence Data	-	Biomass
877590	PA1775	Cytoplasmic membrane protein	-	-	-	-	-	-	-	-	-	-	-	-	-	-
877851	PA0427	Multidrug efflux	transport / response to antibiotic	porin activity / drug transmembrane transporter activity	membrane	Brain / Cell Membrane / Cells, Cultured / Chromosomes, Bacterial / Endothelium, Vascular / Periplasm / Prokaryotic Cells	Animals / Animals, Newborn / Bacteriophage lambda / Cattle / Escherichia coli / Escherichia coli K12 / Humans / Melaleuca / Pseudomonas aeruginosa / Rats / Salmonella	Escherichia coli Infections / Meningitis, Bacterial	Adenosine Triphosphatases / Adenosine Triphosphate / Anti-Bacterial Agents / Anti-Infective Agents / Anti-Inflammatory Agents, Non-Steroidal / Antiporters / Apoproteins / ATP-Binding Cassette Transporters / Bacterial Outer Membrane Proteins / Bacterial Proteins / beta-Galactosidase / beta-Lactams / Bicyclo Compounds, Heterocyclic / Carbonyl Cyanide m-Chlorophenyl Hydrazone / Carrier Proteins / Ca…	Absorptiometry, Photon / Bacteriological Techniques / Blotting, Northern / Calorimetry / Chromatography / Chromatography, Gel / Chromatography, High Pressure Liquid / Chromosome Mapping / Cloning, Molecular / Cryoelectron Microscopy / Crystallization / Crystallography / Crystallography, X-Ray / Culture Media / DNA Footprinting / Electron Microscope Tomography / Electron Spin Resonance Spectroscop…	Aerobiosis / Amino Acid Motifs / Amino Acid Sequence / Anaerobiosis / Base Sequence / Binding Sites / Biofilms / Biological Transport / Catalysis / Cell Membrane Permeability / Chromosomes, Bacterial / Crystallization / Dimerization / DNA Damage / DNA Transposable Elements / Dose-Response Relationship, Drug / Drug Resistance, Bacterial / Drug Resistance, Microbial / Drug Resistance, Multiple / Dr…	Computational Biology / Crystallography / Proteomics	Detergents / Lipid Bilayers / Liposomes	Amino Acid Sequence / Base Sequence / Molecular Sequence Data	Infant, Newborn	Environment
880073	PA4222	Transport			ATP-binding cassette (ABC) transporter complex, integrated substrate binding	-	-	-	-	-	-	-	-	-	-	-
880528	PA5369	Phosphate transport				-	-	-	-	-	-	-	-	-	-	-
878882	PA2018	Multidrug efflux	transport / response to antibiotic		membrane / integral to membrane	Ribosomes	Escherichia coli / Pseudomonas aeruginosa	-	Anti-Bacterial Agents / Bacterial Outer Membrane Proteins / Bacterial Proteins / DNA, Bacterial / Escherichia coli Proteins / Membrane Transport Proteins / Peptides / Repressor Proteins / Tetracycline / Trimethoprim	Electrophoretic Mobility Shift Assay / Genetic Complementation Test / Microbial Sensitivity Tests / Transfection	Binding Sites / Drug Resistance / Drug Resistance, Bacterial / Drug Resistance, Microbial / Drug Resistance, Multiple / Drug Resistance, Multiple, Bacterial / Gene Expression Regulation, Bacterial / Mutagenesis / Plasmids / Promoter Regions, Genetic / Protein Binding / Transcriptional Activation / Transfection	-	-	Molecular Sequence Data	-	-
878098	PA5285	Hypothetical				-	-	-	-	-	-	-	-	-	-	-
882310	PA2604	Conserved hypothetical				Cell Membrane / Cytoplasm / Cytosol / Endoplasmic Reticulum / Nuclear Envelope / Periplasm / Prokaryotic Cells / Ribosomes / Spheroplasts / Subcellular Fractions	Animals / Bacillus subtilis / Coliphages / Escherichia coli / Humans / Plants / Spheroplasts	-	Adenosine Triphosphatases / Alkaline Phosphatase / Anti-Bacterial Agents / ATP-Dependent Proteases / Bacterial Outer Membrane Proteins / Bacterial Proteins / bcl-2-Associated X Protein / beta-Galactosidase / Chaperonins / Chloramphenicol / Copper / Disulfides / DNA, Bacterial / Endopeptidase K / Endopeptidases / Escherichia coli Proteins / Heat-Shock Proteins / Membrane Proteins / Metalloendopept…	Gene Expression Profiling / Immunoblotting / Models, Molecular / Oligonucleotide Array Sequence Analysis / Precipitin Tests / Statistics as Topic / Transduction, Genetic	Amino Acid Sequence / Apoptosis / Base Sequence / Binding Sites / Biofilms / Gene Expression Regulation, Bacterial / Genes, Bacterial / Immunity, Innate / Molecular Weight / Mutation / Nucleic Acid Conformation / Operon / Phenotype / Phylogeny / Protein Folding / Protein Sorting Signals / Protein Structure, Secondary / Protein Structure, Tertiary / Protein Transport / Sequence Homology, Amino Aci…	Statistics as Topic	-	Amino Acid Sequence / Base Sequence / Molecular Sequence Data / Phylogeny / Terminology as Topic	-	Statistics as Topic
878839	PA2019	Multidrug efflux	transport / response to antibiotic			-	Pseudomonas aeruginosa	-	Anti-Bacterial Agents / Bacterial Proteins / DNA, Bacterial / Repressor Proteins / Tetracycline	Electrophoretic Mobility Shift Assay	Binding Sites / Gene Expression Regulation, Bacterial / Promoter Regions, Genetic / Protein Binding / Transcriptional Activation	-	-	-	-	-
879074	PA4050	Phospholipid biosynthesis	cellular lipid metabolic process			-	-	-	-	-	-	-	-	-	-	-
