# Supplementary material for: MeSH ORA framework: R/Bioconductor packages to support MeSH over-representation analysis
Source: BMC Bioinformatics. 2015 Feb 15;16:45. doi: 10.1186/s12859-015-0453-z (PMC4343279; doi:10.1186/s12859-015-0453-z)
Supplement: Additional file 4 — All R scripts and packages used in this paper. [file 12859_2015_453_MOESM4_ESM.zip]

Archive with 1 entries (1 files):
- 12859_2015_453_MOESM4_ESM.bz2
